# Supplementary material for: Phenobarbital Induces SLC13A5 Expression through Activation of PXR but Not CAR in Human Primary Hepatocytes
Source: Cells. 2021 Dec 1;10(12):3381. doi: 10.3390/cells10123381 (PMC8699749; doi:10.3390/cells10123381)
Supplement: Supplementary file 1 [file cells-10-03381-s001.zip]

Archive with 1 entries (1 files):
- cells-1487905-supplementary.pdf
